# Supplementary material for: Response to “Vast (but avoidable) underestimation of global biodiversity”
Source: PLoS Biol. 2021 Aug 13;19(8):e3001362. doi: 10.1371/journal.pbio.3001362 (PMC8362970; doi:10.1371/journal.pbio.3001362)
Supplement: S1 Data — (CSV) [file pbio.3001362.s002.csv]

	Taxonomy_Order	n_species	n_genus	Class
1	Afrosoricida	1	1	Mammalia
2	Anseriformes	12	8	Aves
3	Anura	14	12	Amphibia
4	Apterygiformes	1	1	Aves
5	Branchiostomiformes	1	1	Cephalochordata
6	Bucerotiformes	7	4	Aves
7	Caprimulgiformes	3	3	Aves
8	Cariamiformes	1	1	Aves
9	Carnivora	39	36	Mammalia
10	Casuariiformes	2	2	Aves
11	Caudata	5	3	Amphibia
12	Cetartiodactyla	40	28	Mammalia
13	Charadriiformes	4	3	Aves
14	Chiroptera	7	6	Mammalia
15	Ciconiiformes	2	2	Aves
16	Cingulata	3	3	Mammalia
17	Coliiformes	1	1	Aves
18	Columbiformes	8	6	Aves
19	Coraciiformes	7	5	Aves
20	Crocodylia	2	2	Crocodylomorpha
21	Cuculiformes	3	2	Aves
22	Diprotodontia	4	3	Mammalia
23	Falconiformes	10	9	Aves
24	Galliformes	10	10	Aves
25	Gruiformes	9	8	Aves
26	Hyracoidea	1	1	Mammalia
27	Insectivora	2	1	Mammalia
28	Ixodida	2	2	Arachnida
29	Lagomorpha	1	1	Mammalia
30	Macroscelidea	1	1	Mammalia
31	Passeriformes	79	65	Aves
32	Pelecaniformes	6	6	Aves
33	Perissodactyla	10	4	Mammalia
34	Petromyzontiformes	3	3	Petromyzontida
35	Phoenicopteriformes	2	1	Aves
36	Pholidota	1	1	Mammalia
37	Phthiraptera	4	4	Insecta
38	Piciformes	5	4	Aves
39	Pilosa	3	3	Mammalia
40	Primates	39	26	Mammalia
41	Proboscidea	2	2	Mammalia
42	Psittaciformes	17	13	Aves
43	Rheiformes	1	1	Aves
44	Rodentia	24	22	Mammalia
45	Scandentia	1	1	Mammalia
46	Siphonaptera	1	1	Insecta
47	Sphenisciformes	1	1	Aves
48	Squamata	35	29	Lepidosauria
49	Strigiformes	6	6	Aves
50	Struthioniformes	1	1	Aves
51	Testudines	10	9	Chelonia
52	Tinamiformes	1	1	Aves
53	Tubulidentata	1	1	Mammalia
54	Total	456	371	-
