# Supplementary material for: Response to “Vast (but avoidable) underestimation of global biodiversity”
Source: PLoS Biol. 2021 Aug 13;19(8):e3001362. doi: 10.1371/journal.pbio.3001362 (PMC8362970; doi:10.1371/journal.pbio.3001362)
Supplement: S2 Data — (ZIP) [file pbio.3001362.s003.zip]

Archive with 10 entries (7 files):
- Supplemental file 2 - Code/
- Supplemental file 2 - Code/Overlap_estimation.R
- __MACOSX/
- __MACOSX/Supplemental file 2 - Code/
- __MACOSX/Supplemental file 2 - Code/._Overlap_estimation.R
- Supplemental file 2 - Code/.gitattributes
- __MACOSX/Supplemental file 2 - Code/._.gitattributes
- Supplemental file 2 - Code/README.txt
- __MACOSX/Supplemental file 2 - Code/._README.txt
- __MACOSX/._Supplemental file 2 - Code
