# Supplementary material for: Response to “Vast (but avoidable) underestimation of global biodiversity”
Source: PLoS Biol. 2021 Aug 13;19(8):e3001362. doi: 10.1371/journal.pbio.3001362 (PMC8362970; doi:10.1371/journal.pbio.3001362)
Supplement: S3 Data — (CSV) [file pbio.3001362.s004.csv]

	comparisonGenus	comparisonClass	Mean_Jaccard	Median_Jaccard
1	BetweenGenus	BetweenClass	1.25999999999999	0.760000000000005
2	BetweenGenus	WithinClass	2.84	1.65
3	WithinGenus	WithinClass	11.46	8.62
